# Supplementary material for: Alcohol-abuse drug disulfiram targets pediatric glioma via MLL degradation
Source: Cell Death Dis. 2021 Aug 11;12(8):785. doi: 10.1038/s41419-021-04078-9 (PMC8358054; doi:10.1038/s41419-021-04078-9)
Supplement: Supplementary file 6 — Supplementary Table1 [file 41419_2021_4078_MOESM6_ESM.xlsx]

## Sheet: Sheet1
Gene sets used in this study that are not available on MSigDB
DNA_DAMAGE	HOX_CLUSTERS	MLL2_TARGETS	ABERRANT_TF
ASCC3	HOXA1	AGL	ARNT2
ATRX	HOXA10	ALOX8	ASCL1
BIVM	HOXA11	BCL2	BACH2
BRCA1	HOXA13	GK5	BATF2
BRCC3	HOXA2	GPX7	CITED1
DCLRE1A	HOXA3	GREB1	DBP
ERCC4	HOXA4	HOXB2	DLX1
FANCF	HOXA5	HOXB5	DLX2
FANCL	HOXA7	IL20	DMRTA2
FANCM	HOXA9	MANBA	E2F2
GTF2H4	HOXB1	MAOA	EBF4
GTF2H5	HOXB13	NNT	EGR2
LIG3	HOXB5	OXR1	EGR3
MSH2	HOXB6	PHYH	EN2
NTHL1	HOXB7	PLOD2	ESRRG
PMS1	HOXC10	PPARG	FOXC1
POLH	HOXC11	PTGR1	FOXD2
POLI	HOXC13	PTGR2	FOXJ1
POLR2F	HOXC4	PYGL	GRHL1
PRMT6	HOXC8	SORD	HES4
RAD50	HOXD1	TFF1	HES6
RAD51C	HOXD10		HEY1
RBM14	HOXD11		HEY2
RUVBL1	HOXD13		HMX3
SHPRH	HOXD3		HOXA13
SMC2	HOXD9		HOXC10
UNG	HOXA6		HOXC4
USP1	HOXB2		HOXC5
USP10	HOXB3		HOXC6
USP147	HOXB4		HOXC9
	HOXB8		HOXD1
	HOXB9		IRX5
	HOXC5		ISL2
	HOXC6		KLF15
	HOXC9		KLF4
	HOXC12		LASS4
	HOXD4		LHX2
	HOXD8		MEIS1
	HOXCD12		MEIS3
			MITF
			MSX1
			MXI1
			MYB
			MYCL1
			NFATC1
			NFIB
			NKX2-2
			NPAS2
			NR4A2
			NR4A3
			NR5A2
			NR6A1
			OLIG1
			OLIG2
			ONECUT2
			OSR1
			OSR2
			OTX1
			PBX4
			PITX1
			POU3F2
			POU3F3
			PROX1
			RFX4
			SALL2
			SALL3
			SCML2
			SETBP1
			SHOX2
			SIM2
			SIX1
			SIX2
			SOX1
			SOX2
			SOX21
			SOX5
			SOX8
			TBX2
			TFAP2A
			TP73
			TUB
			VAX2
			ZEB2
			ZIC4
			ZIC4_2
			ZNF219
			ZNF395
			ZNF467
			ZNF704
